# Supplementary material for: PyAMARES, an Open-Source Python Library for Fitting Magnetic Resonance Spectroscopy Data
Source: Diagnostics (Basel). 2024 Nov 27;14(23):2668. doi: 10.3390/diagnostics14232668 (PMC11639817; doi:10.3390/diagnostics14232668)
Supplement: Supplementary file 1 [file diagnostics-14-02668-s001.zip]

Archive with 1 entries (1 files):
- diagnostics-3282832-supplementary.pdf
